# Supplementary material for: Mutant ASXL1 induces age-related expansion of phenotypic hematopoietic stem cells through activation of Akt/mTOR pathway
Source: Nat Commun. 2021 Mar 23;12:1826. doi: 10.1038/s41467-021-22053-y (PMC7988019; doi:10.1038/s41467-021-22053-y)
Supplement: Supplementary file 4 — Source Data [file 41467_2021_22053_MOESM4_ESM.xlsx]

## Sheet: Fig. 1
	Fig. 1a															p-value
	WBC	WT	13300	13600	14000	10400	18800	19300	10200	10800	14600	12300	10400	8900	11400	0.8685
		ASXL1-MT	16400	8900	13600	9600	11600	14900	13900	11600	15700	14600	9100
	Hb	WT	14.9	14.5	13.5	14.6	15.4	14.4	13.9	13.4	15.3	14.9	15.1	15.8	15.3	0.564
		ASXL1-MT	13.3	14.5	14	15.6	14.1	15.6	14.5	15.2	14.1	14.2	14.6
	Plt	WT	80.1	64.6	64.8	71.3	69.6	76.3	80.8	68.5	69.3	65.4	70	64.4	71.1	0.7391
		ASXL1-MT	57.8	74.2	72.3	67.4	73.5	67.6	80.7	70.5	82.6	66.7	71.3
	Fig.1b															p-value
	CD3	Control	32.5	21.4	21.7	22.6	18.7	12.2	19.4	16.8	21.4	10.1	11.9	14.3	16.6	0.0623
		ASXL1-MT	33.8	30.7	26.9	33.7	37.1	18.7	21.8	19.3	19.9	14.2	11.1
	B220	Control	48.8	58	58.1	61.9	62.2	64.1	55.8	37.6	50.4	27.4	31.2	40.3	64.7	0.7147
		ASXL1-MT	47.4	53.6	48	43.8	42.2	63.5	56.3	53.1	47.5	55.5	29.2
	CD11b	Control	21.5	23.8	18.9	17.3	20.2	24.9	26.5	47.1	28.9	63.2	58.4	47.7	20.2	0.4561
		ASXL1-MT	22.4	17.1	24.8	23.3	21.6	19.3	23	27.3	33.1	30.9	62
	Fig. 1c	Control					ASXL1 Mt					p-value
	whole	42700000	29600000	19700000	30300000	38300000	48400000	36100000	17900000	39300000	31400000	0.7061
	Fig. 1d	Control					Mutant					p-value
	KSL	0.151413	0.154313	0.0475422	0.193571	0.126961	0.0531391	0.0803753	0.0647909	0.0592863	0.0211643	0.0383
	MPP	0.116285	0.112957	0.0309975	0.139177	0.0896344	0.032468	0.054173	0.0380322	0.0364611	0.0143494	0.029
	ST-HSC	0.0115074	0.0142586	0.00218694	0.0190474	0.0116931	0.00844911	0.00417148	0.0077749	0.00996009	0.00241273	0.1951
	LT-HSC	0.0152927	0.0166658	0.00651328	0.0214864	0.0196789	0.00770516	0.00683994	0.0113384	0.00788507	0.00241273	0.0412
	Fig. 1f	weeks	Control				ASXL1-MT				p-value
	MPP	4	9.61	15.5	13.3	13.8	2.64	3.68	2.39	2.67	0.0002
		8	5.86	9.24	6.73	10.5	1.23	1.5	1.39	1.4	0.0008
		12	4.21	5.69	4.2	6.39	1.01	1.23	0.63	1.11	0.0003
		16	3.16	5.11	2.46	4.26	0.95	0.93	0.93	0.93	0.003
	HSC	4	8	20.9	20.2		4.36	8.5	9.18	10.7	0.0872
		8	12.3	33.2	20.2		7.4	7.13	0.85	2.12	0.024
		12	14.9	42.9	29.2		9.49	4.77	0.82	1.68	0.0178
		16	23.4	59.5	55.2		28.8	15.9	2.21	1.28	0.0353
	Fig. 1g	Control							Mutant							p-value
	KSL	0.32	1.66	2.33	1.89	1.62	1.72	1.88	6.07	4.11	3.76	2.75	2.6	7.98	4.08	0.0029
	MPP	0.65	1.48	1.5	1.96	1.81	1.51	2.1	7.55	2.88	2.52	5.89	3.36	10.73	3.24	0.0098
	ST-HSC	0	2.31	2.63	1	1.15	1.36	2.38	7.53	7.02	4.76	0.93	1.92	2.94	7.53	0.0159
	LT-HSC	0.65	0	2.77	1.51	0.73	1.34	0	7.55	1.89	3.57	0.7	0	3.53	2.7	0.0909
	Fig. 1h		Control					Mutant					p-value
	MPP	G0	43.7	43.9	37.3	26.4	20.3	38.6	41.9	42.1	36.7	42.5	0.2501
		G1	45	42	47.3	60.5	63.5	34.8	42.3	39.2	37.7	36.8	0.0172
		S/G2/M	11.3	14.1	15.4	13.1	16.2	26.6	15.8	18.7	25.6	20.7	0.01
	HSC	G0	82.6	87.4	81.4	82.2	84.8	72.2	73.5	76.5	74.7	79.7	0.0012
		G1	15.2	6.06	12.4	13.3	8.87	19.4	17.3	16.3	15.9	13.6	0.0225
		S/G2/M	2.2	6.54	6.2	4.5	6.33	8.4	9.2	7.2	9.4	6.7	0.0151

## Sheet: Fig. 2
	Fig. 2a															p-value
	WBC	WT	4900	8000	8600	14300	9600	15900	7800	3800	5800	5800	8900	4200	23500	0.0329
		ASXL1-MT	5900	7300	5200	5500	5500	5500	5300	3800	4300	6000	5500	7300
	Hb	WT	14.9	13.4	14.6	14.5	14.1	12.9	14.7	13.5	13.9	14.3	13.8	14.6	13.6	0.0118
		ASXL1-MT	12.5	13.2	14	14.8	11.9	13.3	12.1	13.3	12.3	13.8	12.8	14.5
	Plt	WT	84	84.4	84.9	91.3	147	150.1	82.4	112	98.3	93.2	96	76.8	129.8	<0.0001
		ASXL1-MT	175.9	218.2	174.5	160.6	308.4	158.3	195.2	176.9	153.6	134.6	172	349
	Fig. 2b															p-value
	CD3	Control	10.4	4.75	5	10.5	4.78	1.22	3.86	8.7	5.24	6.79	10.2	9.1	10.8	0.013
		ASXL1-MT	7.81	7.35	14.8	7.98	6.03	9.2	13.4	10.3	22.9	9.87	17.3	9.89
	B220	Control	26	65.3	67	63.2	56.3	14.3	68.9	60.4	55.9	61.9	40.9	66	63.5	0.0015
		ASXL1-MT	34.9	56.2	34.6	28.2	30.3	18.7	46.4	27.8	23.3	15.3	36.1	46.1
	CD11b	Control	50.5	29.26	27.36	24.72	36.55	81.61	25.93	30.46	39.5	30.4	43.5	22.22	21.71	0.012
		ASXL1-MT	56	32.9	47.1	54.3	52.8	65.5	39.7	55.9	57.1	70.9	43.6	37.3
	Fig. 2c	Control (Young)						ASXL1 Mt KI (Young)						Control (Aged)					ASXL1 Mt (Aged)
	LSK	0.25376	0.146412	0.233748	0.16184	0.237982	0.231865	0.126996	0.166208	0.156384	0.075026	0.063392	0.06104	0.229612	0.43722	0.227896	0.224808	0.408141	0.425448	0.28416	0.604365	0.76629	0.6248
	MPP3/4	0.186767	0.096778	0.15965	0.119438	0.18039	0.174826	0.072388	0.113852	0.09774	0.048842	0.037211	0.028262	0.152922	0.153901	0.079991	0.127916	0.206927	0.041439	0.050012	0.032092	0.201534	0.152451
	ST-HSC	0.003426	0.003206	0.025011	0.009079	0.023203	0.022236	0.033527	0.004837	0.018453	0.004532	0.012552	0.013612	0.017519	0.03078	0.050821	0.012544	0.049793	0.016592	0.038362	0.061645	0.074407	0.074976
	LT-HSC	0.010759	0.005051	0.011173	0.014112	0.023203	0.021726	0.009296	0.005269	0.01642	0.01358	0.007037	0.012635	0.021147	0.21074	0.081131	0.031923	0.119993	0.350995	0.18442	0.497997	0.46054	0.382378
	Tukey's multiple comparisons test			LSK	MPP	ST-HSC	LT-HSC
	Control (Young) vs. ASXL1 Mt KI (Young)			0.376	0.0343	>0.9999	0.9997
	Control (Young) vs. Control (Aged)			0.4859	0.9915	0.3091	0.2593
	Control (Young) vs. ASXL1 Mt (Aged)			0.0004	0.2599	0.0055	<0.0001
	ASXL1 Mt KI (Young) vs. Control (Aged)			0.0334	0.0797	0.3194	0.2258
	ASXL1 Mt KI (Young) vs. ASXL1 Mt (Aged)			<0.0001	0.7698	0.0058	<0.0001
	Control (Aged) vs. ASXL1 Mt (Aged)			0.0136	0.4295	0.2246	<0.0001
	Fig. 2e
	weeks	Aged Control							Aged ASXL1-MT								p-value
	4	13	13.6	36	19.6	10.4	14.6	15.7	16.8	3.81	9.54	5.2	12.2	8.87	6.08	2.78	0.019
	8	10.1	9.48	38.3	14.3	10.5	20	12.4	2.5	1.46	6.63	0.1	3.48	0.85	1.57	0.55	0.002
	12	4.19	5.64	19.1	3.6	6.74	24.9	4.81	0.64	0.5	4.73	0.16	0.89	0.51	0.89	0.59	0.0132
	16	4.78	5.08		2.46	8.22	27.2	5.69	1.8	0.59	2.43	0.22	0.9	0.68	1.18	0.25	0.0298
	Fig. 2f	Control						ASXL1-MT								p-value
	PB	3.48	3.72	3.92	11.2	22.6	4.8	3.54	1.52	6.62	0.39	2.63	1.04	1.51	0.44	0.0496
	whole	4.12	4	0.7	25	31.4	3.96	2.35	0.55	13.8	0.049	1.04	0.37	0.61	0.32	0.0905
	Lin-	3.71	4.68	0.63	25.5	28.1	4.44	1.01	0.3	9.3	0.072	0.77	0.24	0.36	0.82	0.0526
	MP	3.94	7.21	0.82	38.81	42.4	5.45	2.2	0.54	13	0.09	1.01	0.26	0.98	0.84	0.0613
	MPP	4.28	3.65	0.61	29.7	34.2	4.64	0.83	0.24	7.23	0	0.73	0	0	0	0.0474
	ST-HSC	4.89	5.13	0.75	55.7	50.5	6.94	8.33	0.38	35.2	0.49	0.93	0.4	0	0	0.167
	LT-HSC	4.46	4.19	2.71	23.4	62.6	22.8	2.34	0	41.7	0.33	3.09	1.84	1.72	32.9	0.3842

## Sheet: Fig. 3
	Fig. 3b	GFP positive cells																				p-value
	1	5.88	7.73	8.44	9.32	10.4	12.6	6.39	7.78	9.14	9.59	12	13.3	16.5	18.6	26.7	28.1	18.4	24	27.7	31.9	-
	4	7.29	8.78	13	13.8	10.9	16.8	8.3	9.34	11.1	11.1	12.6	12.1	16.7	21.4	27.3	31.4	21.8	29.5	28.5	39.8	0.4025
	8	8.5	9.21	11.1	13.5	10.2	15.5	11.8	10.4	9.61	10.2	12	12.1	20.7	24	29.5	39.3	22.4	39.4	30.5	47.8	0.2081
	12	16.3	12.2	15.4	19.3	16.9	21.1	19.1	16	15.7	11.7	17.2	15.9	24.7	36.1	31.1	78.3	31.7	46.1	37	57.6	0.0089
	18	32.2	27	30.9	30.5	29.7	32.3	40.6	33.9	41.7	27.1	34.4	28.8	55.5	51.5	52.8		62.7	83.4	62.7	92	<0.0001
	Fig. 3c	month	Control																				Mx1-Cre																				p-value
	WBC	4	23.8	20.4	22.9	19.9	19.9	18.2	24.5	24.7	24	21.5	19.6	23.5	21.6	16.3	18.7	9.4	13.2	15.8	16.9	12.8	12.6	22.5	24.2	16.3	24.1	21.6	15.6	14.3	15.8	17.6	14.1	20	17.1	13.9	15.8	14.5	14.8	16.8	15.6	10.6	0.0575
		8	13.8	13.3	20.8	20.2	17.1	18.1	23.5	22.3	16.2	15	16.3	15.7	20.5	13.7	18.1	7.2	11.9	12.4	14.4	8.8	21.9	25.3	21.4	20.3	22.8	18.5	21.7	23.5	21	21.7	16.7	20.1	13.3	13.3	11.8	11.2	9.1	11.7	11.4	10.2	0.3681
		12	26.3	25.7	28.7	23.2	24.2	20	29	28.2	21.8	28	22.1	21.3	26	10.9	10.7	12.4	15.7	11.6	13	8.7	22.3	26.1	22.5	31.1	24.1	22.5	20.8	24.4	25.2	27.4	20.6	23.9	11.6	12.6	13.7	11.3	8.7	8.9	12	7	0.4989
		18	25.6	20.1	17.4	18.1	22.7	18.6	31.4	19.8	24.4	18.4	17.7	26.1	23.8	5.3	9.2	9	12.9	10.1	7.2	4.7	20.6	22.8	21.1	22	22.4	19.4	14.7	20	12.7	22.5	12.8	21.7	4.9	6	8.9	6.2	7.7	2.6	6.4	8.2	0.2174
	Hb	4	14.5	14.6	16.5	16.8	16.1	15.6	13.4	13.8	14.2	14.4	14.9	15.6	15.4	15.2	16.4	15.5	13.9	14.3	15.5	15.5	12.6	16.5	15.6	14.6	15.4	14.5	14.2	14.3	13.4	14.5	15.8	15.4	17.2	16.7	15.7	17	16	16.2	15.3	16.2	0.4699
		8	13.4	13.4	15.3	15.9	15.6	14.5	14.2	14.6	14.4	16.1	15.3	15.4	15.2	13.6	17.1	14.8	15	15.3	15.8	15	14.3	15.3	15.3	15.4	15.2	15.5	14.6	15.6	14	14.8	14.9	14.8	14.4	14.7	14.5	15.4	14.8	15.3	13.7	15.6	0.7106
		12	12.9	13.8	16.4	16.9	15.8	13.8	14.3	15.3	15.2	14.9	15.6	15	16.2	14.9	15.7	14.4	15.3	14.8	15.4	15.3	13.7	15.1	15.6	14.1	14.8	14.3	13.9	14.5	13.9	13.8	15.7	14.7	15.5	14.5	14.9	14.4	14.9	16	14.8	15.1	0.1441
		18	11.8	13.4	14.7	16.2	15.1	13	13.1	12.9	14.2	13.2	14.1	14.7	14.6	14.1	15.6	14.9	12.9	14.3	14.5	14.3	12.3	14.4	14.1	13.4	12.7	13	11.6	12.3	12.2	12.8	11.7	14.4	13.9	14.7	13	12.4	14.6	11.4	12.7	9.9	0.0021
	MCV	4	43.9	43.7	43.8	44.8	46.4	44.4	41.8	43	44.9	44.3	45.6	44.4	43.8	44.2	44.8	46.5	44.1	43.6	44.2	45.5	44.9	44.7	45.5	45.7	45.2	45	44.9	44.5	45	46.1	45.7	44.6	45	44.4	45.4	45.7	45.2	47.4	45	46.1	0.0031
		8	43.4	43.1	43.8	43.9	46.5	43.9	42.9	42.5	44.1	44.3	45	44.1	43.5	43.4	44.4	45.3	43.7	42.9	43.8	44.1	44.3	44.7	45.1	45.1	44.9	44.5	45.2	44.1	44.5	45.9	45	43.9	44.1	43.9	44.3	45.3	44.4	46	44.1	45.2	0.0026
		12	43	43.3	44.6	43.6	45.7	44	42	43.3	44.4	43.7	45.1	44.8	43	44	46.2	43.2	43.7	43.7	44.3	44.5	44.7	44.5	45.3	44.9	44.8	45.1	44.9	44.9	45	46	44.9	44.9	44.8	44.7	43.4	47.3	44.2	45.9	44.9	46.1	0.0006
		18	43.7	43	44	42.2	44.4	44.9	42.7	43.3	43.9	41.4	44.3	43.6	42.1	44.2	46	41.8	46.3	43.2	44.9	43.6	45.8	44.3	45.5	45.5	46.1	46.4	44.1	44.3	45.4	46.6	44.5	45	46.3	45.2	45.4	53.1	44.1	49.5	46.1	49.3	0.0001
	Plt	4	121	122	97.9	108	114	135	139	135	141	115	132	113	103	102	82	29.7	100	103	116	99.9	114	89.6	101	116	97	97.1	118	113	123	120	126	139	82.6	115	101	107	100	121	121	110	0.9824
		8	190	181	138	135	128	148	188.5	192	178.5	137	137	169.5	121	144	126	47.6	130	128	134	127	225.5	134	173.5	192	123	157	225	178.5	165	166.5	141	158	120	137	143	139	137	137	141	130	0.2351
		12	258.5	227.5	156.5	184	201	185.5	175.5	193.5	199.5	151.5	178.5	153.5	154	160.5	125	138	147	123	150.5	141	324	220.5	209.5	248	186	253.5	319.5	204.5	318	236.5	228.5	254	128.5	214.5	196.5	159.5	160.5	188.5	201	179.5	0.0009
		18	289	234.5	143	206	206.5	238	182	204	192	153	170.5	229	141	155.5	107	105	141.5	138.5	146	114	615	314.5	322	351.5	409	335.5	585	406.5	461	439.5	329	410.5	132	143.5	213.5	159	145.5	68	203.5	200.5	0.0005
	Fig. 3d	Control									Mx-Cre (GFP-)									Mx-Cre (GFP+)
	LSK	0.3192	0.367237	0.35938	0.268957	0.257513	0.323186	0.262254	0.384995	0.216017	0.3468	0.15982	0.242773	0.891587	0.244508	0.485725	0.514196	0.241933	0.324216	0.568511	1.38408	0.443742	1.01158	0.85242	0.533325	0.78558	0.447182	0.530187
	MPP	0.212268	0.123759	0.19155	0.104825	0.119833	0.15054	0.100317	0.131945	0.126419	0.246922	0.029407	0.090334	0.606082	0.120745	0.410579	0.225337	0.098683	0.111697	0.122798	0.00955	0.076257	0.46138	0.174479	0.313668	0.143857	0.129383	0.106133
	ST-HSC	0.022919	0.073815	0.018257	0.02874	0.025284	0.012001	0.011146	0.026912	0.012683	0.026669	0.009781	0.029359	0.031613	0.026736	0.026682	0.082913	0.065789	0.079077	0.058557	0.017993	0.045609	0.106282	0.106867	0.047452	0.198884	0.178086	0.111404
	LT-HSC	0.03607	0.136979	0.07547	0.118614	0.09115	0.110326	0.126816	0.183153	0.033139	0.053407	0.114111	0.110659	0.047914	0.07719	0.015792	0.184549	0.0573	0.108731	0.357593	1.31626	0.302413	0.215222	0.511704	0.143887	0.4224	0.117084	0.30115
	Tukey's multiple comparisons test			LSK	MPP	ST-HSC	LT-HSC
	Control vs. Mx-Cre (GFP-)			0.7514	0.4724	0.6691	0.9865
	Control vs. Mx-Cre (GFP+)			0.0016	0.8801	0.0027	0.0141
	Mx-Cre (GFP-) vs. Mx-Cre (GFP+)			0.0092	0.7637	0.0212	0.0097
	Fig. 3e	Control						Mx-Cre							p-value
	G0	86.7	82	85	89.6	89.3	87.3	62.6	35.7	67.2	78.9	82	71.1	74	0.0121
	G1	7.66	10.3	7.85	4.64	5.14	6.46	23.5	26.4	15.7	9.45	7.27	7.14	10.6	0.0507
	S/G2/M	3.9	4.69	4.78	2.94	3.22	3.28	11.4	32	11.4	6.1	5.26	9.8	9.18	0.047
	Fig. 3f	GFP-positive cells
	PB	96.6	69.3	62.7	83.4	62.7	92	55.5	51.5	52.8
	whole BM	92.2	83.5	72.1551	72.2425	75.5319	81.0206	71.8451	81.1814	80.4911
	LSK	95.1	97.8	82.5676	74.7022	91.498	82.4167	79.5859	88.8563	87.0917
	MPP	85.4	62.5	68.6274	66.4571	81.6874	76.5328	61.9639	84.9758	79.6763
	ST-HSC	96.3	90.3	80.102	89.7436	92.503	88.3611	85.957	92.112	85.3211
	LT-HSC	98.7	98.3	87.6263	92.1202	95.341	97.4935	85.3814	89.8113	91.9532

## Sheet: Fig. 4
	Fig. 4b	pAkt [S473]							p-value
	LK	1.06	1.22	1.29	1.21	1.05	1.15	0.87	0.0169
	LSK	1.42	1.86	1.76	1.68	1.15	1.59	1.27	0.0006
	MPP	1.26	1.97	1.78	1.38	1.11	1.17	1.18	0.0006
	ST-HSC	1.8	2.4	1.94	1.32	1.08	1.81	0.86	0.0169
	LT-HSC	1.08	1.69	1.02	1.15	1.16	1.9	1.02	0.0006
	Fig. 4c	pS6						p-value
	LK	1.18	1.42	1.39	1.23	1.29	0.99	0.0476
	LSK	1.84	1.48	1.84	1.36	1.07	1.6	0.0022
	MPP	1.95	1.51	1.6	1.54	1.12	1.48	0.0022
	ST-HSC	1.38	1.44	1.11	1.3	1.02	0.92	0.0476
	LT-HSC	1.43	1.29	1.57	1.08	1.03	1.19	0.0022
	Fig. 4d	Young Control				Young ASXL1-MT KI				Aged Control				Aged ASXL1-MT KI
	LT-HSC	0.94	1.06	0.94	1.06	1.1	1.16	1.26	1.47	0.96	0.93	1.15	0.95	1.21	1.21	1.18	1.28
	Tukey's multiple comparisons test			Adjusted P Value
	Young Control vs. Young ASXL1-MT KI			0.0254
	Young Control vs. Aged Control			>0.9999
	Young Control vs. Aged ASXL1-MT KI			0.0486
	Young ASXL1-MT KI vs. Aged Control			0.0239
	Young ASXL1-MT KI vs. Aged ASXL1-MT KI			0.9814
	Aged Control vs. Aged ASXL1-MT KI			0.0458
	Fig. 4e	Young Control				Young ASXL1-MT KI				Aged Control				Aged ASXL1-MT KI
	LT-HSC	1.01	0.99	0.97	1.03	1.37	1.12	1.43	1.3	0.89	0.92	0.95	0.93	1.33	1.13	1.03	1.21
	Tukey's multiple comparisons test			Adjusted P Value
	Young Control vs. Young ASXL1-MT KI			0.003
	Young Control vs. Aged Control			0.6589
	Young Control vs. Aged ASXL1-MT KI			0.0891
	Young ASXL1-MT KI vs. Aged Control			0.0005
	Young ASXL1-MT KI vs. Aged ASXL1-MT KI			0.258
	Aged Control vs. Aged ASXL1-MT KI			0.0118

## Sheet: Fig. 5
	Fig. 5c
	WT - Vehicle	WT - Rapa	ASXL1-MT - Vehicle	ASXL1-MT - Rapa
	0.100156	0.0956189	0.327442	0.171963
	0.113307	0.0806324	0.420586	0.215129
	0.108001	0.135519	0.550665	0.829576
	0.0596113	0.0616917	0.413148	0.267592
	0.0656969	0.0424457	0.542267	0.177553
	0.153547	0.114266		0.182726
		0.113575		0.1939
	Tukey's multiple comparisons test				Adjusted P Value
	WT - Vehicle vs. WT - Rapa				0.9996
	WT - Vehicle vs. ASXL1-MT - Vehicle				0.0019
	WT - Vehicle vs. ASXL1-MT - Rapa				0.0869
	WT - Rapa vs. ASXL1-MT - Vehicle				0.0011
	WT - Rapa vs. ASXL1-MT - Rapa				0.0568
	ASXL1-MT - Vehicle vs. ASXL1-MT - Rapa				0.2221
	Fig. 5d	Young							WT - Vehicle						WT - Rapa							ASXL1-MT - Vehicle					ASXL1-MT - Rapa
	G0	82.7	85	77.3	83.1	78.9	84.4	79.3	83.7	91.5	88.7	91.3	84.3	80.2	91.9	94.6	88.6	89.2	84.7	89.3	87.4	80.9	76.8	69.6	55.7	72.4	85.7	81.6	83.6	78.8	84.8	80.7	84.4
	G1	17.3	12.5	11.7	12.4	12.7	10.4	7.61	9.2	5.38	4.98	5.68	9.96	8.92	5.68	3.52	7.71	7.69	11.6	5.05	7.65	14.1	14.6	20.2	21.9	12.8	6.24	11	10.4	11.8	11.2	8.02	8.53
	S/G2/M	0	2.5	8.59	3.37	8.45	3.9	9.78	5.93	2.26	4.98	2.54	5.2	8.38	1.97	1.68	3.23	2.56	2.94	4.59	3.77	4.29	7.6	8.51	18	11.5	5.35	6.37	4.6	6.04	2.9	6.54	4.51
	Tukey's multiple comparisons test				G0	G1	S/G2/M
	Young vs. WT - Vehicle				0.3419	0.0353	0.9995
	Young vs. WT - Rapa				0.0373	0.0147	0.6036
	Young vs. ASXL1-MT - Vehicle				0.0078	0.0571	0.0687
	Young vs. ASXL1-MT - Rapa				0.9873	0.4607	>0.9999
	WT - Vehicle vs. WT - Rapa				0.8376	0.9992	0.7632
	WT - Vehicle vs. ASXL1-MT - Vehicle				0.0001	<0.0001	0.055
	WT - Vehicle vs. ASXL1-MT - Rapa				0.6179	0.5968	0.9997
	WT - Rapa vs. ASXL1-MT - Vehicle				<0.0001	<0.0001	0.0029
	WT - Rapa vs. ASXL1-MT - Rapa				0.1073	0.4126	0.6194
	ASXL1-MT - Vehicle vs. ASXL1-MT - Rapa				0.0025	0.0013	0.0654
	Fig. 5e
	WT - Vehicle	WT - Rapa	ASXL1-MT - Vehicle	ASXL1-MT - Rapa
	0.33	0.18	0.68	0.12
	0.43	0.24	2.59	0.5
	3.3	2.09	0.07	0.67
	0.17	1.18	0.66	0.41
	0.45	0.36	0.51	0.66
		0.19		0.44
		0.24		0.49
	Tukey's multiple comparisons test				Adjusted P Value
	WT - Vehicle vs. WT - Rapa				0.9312
	WT - Vehicle vs. ASXL1-MT - Vehicle				>0.9999
	WT - Vehicle vs. ASXL1-MT - Rapa				0.7824
	WT - Rapa vs. ASXL1-MT - Vehicle				0.9507
	WT - Rapa vs. ASXL1-MT - Rapa				0.9812
	ASXL1-MT - Vehicle vs. ASXL1-MT - Rapa				0.8181
	Fig. 5g
	Control-Vehicle	Controle-Perifosine	ASXL1-MT-Vehicle	ASXL1-MT-Perifosine
	88.2	87.8	78.1	80
	87.7	82.5	72.5	81.6
	83.8	85.3	77.3	83.4
	82.8	90.4	68.5	80.7
	89.6	92.8	76.5	77.8
	Tukey's multiple comparisons test				Adjusted P Value
	Control-Vehicle vs. Controle-Perifosine				0.9219
	Control-Vehicle vs. ASXL1-MT-Vehicle				0.0002
	Control-Vehicle vs. ASXL1-MT-Perifosine				0.071
	Controle-Perifosine vs. ASXL1-MT-Vehicle				<0.0001
	Controle-Perifosine vs. ASXL1-MT-Perifosine				0.021
	ASXL1-MT-Vehicle vs. ASXL1-MT-Perifosine				0.0498

## Sheet: Fig. 6
	Fig. 6g
	min	sgControl	sgBap1 #1
	0	1	1
	5	2.06	1.97
	30	3.29	2.31
	60	5.22	1.62
	120	2.53	1.23

## Sheet: Fig. 7
	Fig. 7b								p-value
	LK	0.98	0.9	0.97	1.24	1.41	0.82	1.24	0.6369
	LSK	1.2	0.98	1.38	1.72	1.61	1.26	1.32	0.0169
	MPP	1.22	1.19	1.71	1.69	1.63	1.61	1.04	0.0006
	ST-HSC	1.04	1	1.6	2.25	1.97	0.85	0.97	0.3636
	LT-HSC	0.95	1.22	1.07	1.09	1.45	1.32	2.2	0.0169
	Fig. 7c
	Time (minutes)	Mutant				Control				p-value
	1.31667	115.948	150.696	157.478	154.931	113.456	94.6408	26.0395	18.7588	0.0196
	10.9167	109.134	158.454	182.781	157.022	111.082	96.1808	143.891	54.3789	0.0815
	20.5167	108.152	166.605	177.99	161.858	113.771	96.5544	118.586	72.5901	0.0292
	30.1167	107.584	161.968	165.929	169.546	115.348	99.9181	115.125	76.0475	0.0286
	39.9833	35.4446	80.2887	67.9783	72.9073	36.2689	33.6525	32.6092	-7.63197	0.031
	49.5833	27.6181	52.8358	46.0073	74.7172	34.7492	34.3838	16.925	-0.865827	0.0657
	59.1833	33.9033	62.948	61.3231	85.2163	48.3886	46.9851	22.56	12.0885	0.0867
	68.7833	36.3054	76.2408	66.826	90.4438	53.7278	55.389	8.53888	19.3559	0.0916
	78.6333	135.327	273.629	235.449	235.26	148.615	135.981	144.68	113.019	0.0332
	88.2333	132.297	280.753	228.762	231.41	144.356	128.692	137.79	117.237	0.0342
	97.8333	139.681	284.027	234.828	239.682	147.461	139.957	139.357	124.454	0.0303
	107.433	145.376	289.844	248.318	239.571	151.067	135.641	159.563	121	0.0308
	117.283	12.4182	33.4081	20.4981	44.1376	17.839	35.4299	7.1269	14.0756	0.3677
	126.867	5.99298	28.8792	13.9185	41.8784	27.9755	58.0225	-7.81837	30.7339	0.781
	136.467	16.1196	30.7895	24.0948	44.2072	9.65356	41.1844	-22.5818	19.4749	0.2897
	146.067	8.22291	23.0365	5.74534	40.1104	16.3936	46.4116	-14.7407	23.3728	0.9272
	Fig. 7e		Control																														ASXL1 mutant
	area	MPP	4	2	2	3	3	5	6	4	4	4	3	3	3	4	4	3	2	2	9	2	2	12	2	8	5	7	1	4	1	4	2	5	1	3	1	2	2	6	1	1	7	5	1	1	5	3	3
		LT-HSC	2	3	2	3	3	1	2	4	1	1	2	2	5	1	3	4	5	3	3	5	2	2	1	4	4	4	3	4			2	1	1	5	1	2	3	1	2	6	5	2	2	1	2	1	1
	fragment	MPP	1.66308	6.89199	2.70056	6.90029	5.39905	1.84879	8.72314	4.2516	2.51382	4.19557	4.05863	4.1769	2.17145	3.36144	2.59474	5.93543	6.38881	0.55194	14.2239	5.47271	3.64778	11.2411	7.51033	7.61408	8.12867	3.54507	1.49294	2.5771	4.48918	5.26314	4.55247	7.7448	8.15564	11.7474	2.71716	5.07121	1.71599	10.2866	3.09066	6.36391	9.54275	2.99521	5.57646	4.6697	7.37234	15.8683	10.215
		LT-HSC	3.84802	4.15304	4.23292	1.97951	1.71599	3.09481	3.9528	3.98185	3.67683	3.54507	3.9196	2.53249	4.54417	0.881859	3.52017	2.74621	3.78369	2.12269	3.44755	2.84892	0.837247	1.75438	2.08741	3.50565	3.37493	3.26184	3.18092	2.99521			6.01324	5.79433	3.69862	2.74518	4.59293	11.5368	3.96318	4.64688	1.89652	8.50631	2.91844	4.99132	3.06576	7.73027	4.7112	4.83881	15.2676
	area/fragment	MPP	0.415771	3.44599	1.35028	2.3001	1.79968	0.369758	1.45386	1.0629	0.628454	1.04889	1.35288	1.3923	0.723816	0.84036	0.648685	1.97848	3.19441	0.27597	1.58043	2.73636	1.82389	0.936759	3.75516	0.951759	1.62573	0.506439	1.49294	0.644276	4.48918	1.31579	2.27623	1.54896	8.15564	3.9158	2.71716	2.5356	0.857997	1.71444	3.09066	6.36391	1.59046	0.599042	5.57646	4.6697	1.47447	5.28942	3.40501
		LT-HSC	1.92401	1.38435	2.11646	0.659838	0.571998	3.09481	1.9764	0.995463	3.67683	3.54507	1.9598	1.26625	0.908834	0.881859	1.17339	0.686553	0.756739	0.707562	1.14918	0.569785	0.418624	0.87719	2.08741	0.876412	0.843732	0.81546	1.06031	0.748802			3.00662	5.79433	3.69862	0.549035	4.59293	5.7684	1.32106	4.64688	0.948258	1.41824	0.583687	2.49618	1.5334	7.73027	2.35612	4.83881	15.2676
	Fig. 7f								p-value
	LK	1.76	1.44	2.33	1.12	0.85	1.11	1.05	0.0169
	LSK	2.46	2.65	2.68	1.18	1.99	1.81	1.2	0.0006
	MPP	2.65	2.53	2.22	1.69	2.39	1.16	1.17	0.0006
	ST-HSC	3.12	3.85	4.44	1.07	2.61	1.68	1.51	0.0006
	LT-HSC	1.98	3.34	3.28	1.02	0.81	1.64	1.68	0.0169
	Fig. 7g
	Control (Young)	Mutant (Young)	Control (Aged)	Mutant (Aged)
	15.7807	27.8627	25.6749	65.2741
	18.1978	41.7688	30.1929	47.5333
	22.7884	31.059	30.8939	52.3025
	Tukey's multiple comparisons test		Adjusted P Value
	Control (Young) vs. Mutant (Young)		0.0819
	Control (Young) vs. Control (Aged)		0.2822
	Control (Young) vs. Mutant (Aged)		0.0005
	Mutant (Young) vs. Control (Aged)		0.8031
	Mutant (Young) vs. Mutant (Aged)		0.013
	Control (Aged) vs. Mutant (Aged)		0.0042
[truncated: 13 more columns]

## Sheet: Fig. 8
	Fig. 8b						p-value
	NAC-	1.33	1.54	1.64	1.46		0.0104
	NAC+	0.98	1.21	1.23	1.28	0.85
	Fig. 8c						p-value
	NAC-	1.35	1.38	1.16	1.37		0.0032
	NAC+	1	1.01	1.08	0.84	1.11
	Fig. 8d
	Vav- NAC-								Vav- NAC+						p-value
	31.2829	54.9708	36.4929	38.8248	36.601	35.5311	33.9342	37.1935	34.0414	34.5569	48.8606	35.3927	37.7358	27.5556	0.6573
	Vav+ NAC-						Vav+ NAC+								p-value
	10.2197	11.3052	5.3681	7.14653	10.9512	7.44264	32.519	14.9127	19.3582	13.7255	10.5156	14.8013	17.1354	14.4357	0.0129
	Fig. 8f
	month	Control							Catalase-SOD2									p-value
	0	100	100	100	100	100	100	100	100	100	100	100	100	100	100	100	100	-
	4	20.3	7.7	6.6	96.8	139.1	90.4	14.6	109.3	76.1	94.3	96	122.4	68.4	24.7	258.1	123.9	0.0929
	8	6.7	3	2.1	75.2		62.4	42.5	101.4	48.3	126.4	90.4	213.7	11.9	24.1	200.9		0.0562
	12	3.8	0.2	0.8	39.1		50.1	25.6	102.4	47.4	148.8	36.8	192.2	5.4		165.7		0.0031

## Sheet: Fig. 9
	Fig. 9b
	WT - Vehicle	1	1.06	0.94	1
	WT - Rapa	1.29	1.22	1.36	1.02	0.76
	ASXL1-MT - Vehicle	1.39	2.33	1.51	1.51
	ASXL1-MT - Rapa	1.27	1.95	1.28	1.34	1.22
	Tukey's multiple comparisons test		Adjusted P Value
	WT - Vehicle vs. WT - Rapa		0.9072
	WT - Vehicle vs. ASXL1-MT - Vehicle		0.0222
	WT - Vehicle vs. ASXL1-MT - Rapa		0.1947
	WT - Rapa vs. ASXL1-MT - Vehicle		0.055
	WT - Rapa vs. ASXL1-MT - Rapa		0.4424
	ASXL1-MT - Vehicle vs. ASXL1-MT - Rapa		0.5172
	Fig. 9c
	WT - Vehicle	1	1.04	0.96	1
	WT - Rapa	1.01	0.73	0.74	1.18	1.34
	ASXL1-MT - Vehicle	1.33	1.38	1.54	1.76
	ASXL1-MT - Rapa	1.29	0.89	0.98	1.07	1.28
	Tukey's multiple comparisons test		Adjusted P Value
	WT - Vehicle vs. WT - Rapa		>0.9999
	WT - Vehicle vs. ASXL1-MT - Vehicle		0.0125
	WT - Vehicle vs. ASXL1-MT - Rapa		0.8623
	WT - Rapa vs. ASXL1-MT - Vehicle		0.0086
	WT - Rapa vs. ASXL1-MT - Rapa		0.8407
	ASXL1-MT - Vehicle vs. ASXL1-MT - Rapa		0.0375
	Fig. 9d
	WT - Vehicle	1.74	2.97	1.72	2.2	3.06	2.71
	WT - Rapa	2.48	3.18	2.06	1.71	2.34	2.51	3.14
	ASXL1-MT - Vehicle	1.16	1.24	1.46	1.56	1.83
	ASXL1-MT - Rapa	2.55	2.33	2.16	1.7	2.44	2.53	2.52
	Tukey's multiple comparisons test		Adjusted P Value
	WT - Vehicle vs. WT - Rapa		0.9849
	WT - Vehicle vs. ASXL1-MT - Vehicle		0.012
	WT - Vehicle vs. ASXL1-MT - Rapa		0.9882
	WT - Rapa vs. ASXL1-MT - Vehicle		0.0043
	WT - Rapa vs. ASXL1-MT - Rapa		0.8966
	ASXL1-MT - Vehicle vs. ASXL1-MT - Rapa		0.0182
	Fig. 9e	CD3						B220						CD11b
	WT - Vehicle	0.25	0.25	0.22	0.28	0.25		0.38	1.35	0.9	0.95	0.89		1.64	2.73	2.46	4.03	3.13
	WT - Rapa	0.18	0.29	0.12	0.2	0.16	0.24	0.92	0.84	0.72	0.82	0.64	1.02	2.98	3.95	1.96	2.97	3.46	4.02
	ASXL1-MT - Vehicle	0.15	0.17	0.19	0.19	0.2		0.29	0.31	0.01	0.27	0.31		1.39	1.97	1.07	1.38	2.29
	ASXL1-MT - Rapa	0.18	0.18	0.16	0.17	0.15	0.23	0.3	0.56	0.29	0.28	0.16	0.48	3.93	3.2	2.14	2.31	4.17	3.62
	Tukey's multiple comparisons test		Adjusted P Value
	WT - Vehicle vs. WT - Rapa		0.9393
	WT - Vehicle vs. ASXL1-MT - Vehicle		0.0148
	WT - Vehicle vs. ASXL1-MT - Rapa		0.984
	WT - Rapa vs. ASXL1-MT - Vehicle		0.0031
	WT - Rapa vs. ASXL1-MT - Rapa		0.7663
	ASXL1-MT - Vehicle vs. ASXL1-MT - Rapa		0.0228
	Fig. 9g					p-value
	Vehicle	1.66641	1.50877	1.777	1.47582	0.048
	Rapa	1.35914	0.894181	1.35709	1.42117
	Fig. 9h					p-value
	Vehicle	1.43828	1.47861	1.81319	1.60647	0.0179
	Rapa	1.19351	1.35983	1.33722	1.24467
	Fig. 9i									p-value
	Vehicle [PB]	29.2	22	22.6	22.5	28.5	32.6	28.7	30.5	0.0003
	Rapa [PB]	34	36.2	42.4	30.7	35.2	35.2	37.9	36.5
	Vehicle [LSK]	60.3	72.9	54.7	58.4	47.8	54.1	42.9	43.4	0.0026
	Rapa [LSK]	31.5	34.3	50.8	45.4	36.3	35.6	41.1	21.7
	Fig. 9j									p-value
	Vehicle	0.48	0.3	0.41	0.39	0.6	0.6	0.67	0.7	0.0006
	Rapa	1.08	1.06	0.83	0.68	0.97	0.99	0.92	1.68

## Sheet: Supplementary Fig. 2
	Supplementary Fig. 2b
		Weeks after tplx	Control										ASXL1-MT									p-value
	primary	4	77.9678	63.8372	79.8359	63.5503	67.4685	74.9669	65.5462	72.3822	72.9397	79.2405	22.0322	36.1628	20.1641	36.4497	25.0331	34.4538	27.6178	27.0603	20.7595	<0.0001
		8	86.5477	81.3702	89.3025	77.8521	71.7255	82.3322	82.5993	77.6556	88.0039	88.6885	13.4523	18.6298	10.6975	22.1479	17.6678	17.4007	22.3444	11.9961	11.3115	<0.0001
		12	88.0765	79.4415	83.3062	80.8775	53.2889	84.4601	82.2942	84.2478	88.7898	93.3696	11.9235	20.3328	16.1985	19.1225	15.5399	17.7058	15.7522	11.2102	6.63039	<0.0001
		16	86.8775	79.3763	81.8228	85.3461	46.9644	85.1085	84.2504	87.6768	87.9154	94.7607	13.1225	20.6237	18.1772	14.6539	14.8915	15.7496	12.3232	12.0846	5.2393	<0.0001
		Weeks after tplx	Control								ASXL1-MT								p-value
	secondary	4	81.4298	82.8629	82.6578	88.7508	84.7515	74.7636	87.4328	79.6717	18.5702	17.1371	17.3422	11.2492	15.2485	25.2364	12.5672	20.3283	<0.0001
		8	95.7271	94.2402	96.5037	85.6984	94.7461	93.2107	80.7453	88.3664	4.2729	5.75979	3.49633	14.3016	5.25394	6.78934	19.2547	11.6336	<0.0001
		12	94.5906	98.5946	97.5937		95.6715	93.0139	98.4517	92.6156	5.40936	1.40541	2.40627		4.32852	6.98614	1.54832	7.38444	<0.0001
		16	95.174	98.8605	96.8059		94.4854	91.1093	98.2415	93.2242	4.82597	1.13954	3.19405		5.51456	8.89075	1.7585	6.77585	<0.0001
	Supplementary Fig. 2c
		Weeks after tplx	Control										ASXL1-MT										p-value
	primary	4	15.7419	31.5118	22.0264	44.1341	28.8625	22.7915	15.5678	32.0072	27.656	21.246	44.2922	50.4823	25	43.8312	44.0141	31.746	32.0558	52.1327	43.1818	52.439	0.001
		8	11.5667	13.3414	11.4743	12.481	7.68179	10.1473	11.9668	15.7775	11.1529	12.9531	23.994	23.2877	20.1465	16.6963	32.5936	18.6046	10.0113	14.4991	24.1883	15.4246	0.0013
		12	23.1877	26.0825	33.7901	22.5334	18.9322	25.0896	19.8316	27.2531	18.6301	17.7639	27.8716	43.8124	62.6582	23.159	62.3326	30.3896	25.7767	17.0951	44.8463	15.5015	0.0483
		16	44.3403	31.7491	46.1538	53.8188	47.5427	26.5718	17.9149	22.235	15.1203	16.4274	57.0406	50.4878	77.8393	51.0345	75.8751	27.4576	23.3974	15.1639	39.5833	9.61538	0.2485
		Weeks after tplx	Control								ASXL1-MT								p-value
	secondary	4	47.0107	51.2256	30.1489	55.7143	52.3438	52.4772	46.4052	53.3163	64.2599	89.3773	90.566	71.7822	88.1423	93.7824	82.4121	93.578	<0.0001
		8	15.3804	23.1408	19.6277	31.393	27.3616	24.7139	13.2771	21.5021	49.7959	86.2191	38.5159	76.3303	80.7059	37.2222	91.0236	38.7316	0.0003
		12	23.8794	24.8904	27.0642		20.8817	20.298	18.4382	23.1284	67.5676	76.9231	58.1395		84.6154	25.6198	82.7586	14.5038	0.0055
		16	17.8857	14.7219	22.4113		16.9955	25.7537	11.3962	15.2613	62.4242	85.9649	53.4591		82.7465	41.0377	74.4444	9.96979	0.0019
	Supplementary Fig. 2d
		Control			ASXL1-MT			p-value
	PB	86.8	84	86.8	13.2	16	13.2	<0.0001
	whole BM	75.1	67.8	62.7	24.9	29.6	37.3	0.0017
	Lin-	66.4	62.5	77.4	33.6	37.5	22.6	0.004
	MP	72.4	70.4	58	27.6	29.6	42	0.006
	MPP	89	86.9	79.6	11	13.1	20.4	<0.0001
	ST-HSC	76.9	32.5	34.9	23.1	67.5	65.1	0.8612
	LT-HSC	87.2	64.6	81.8	12.8	35.4	18.2	0.0044

[truncated: 9 more sheets: Supplementary Fig. 3, Supplementary Fig. 4, Supplementary Fig. 5, Supplementary Fig. 6, Supplementary Fig. 7, Supplementary Fig. 8, Supplementary Fig. 9, Supplementary Fig. 10, Supplementary Fig. 11]
